# Supplementary material for: Assessment of Complication Risk in the Treatment of Proximal Humerus Fractures: A Retrospective Analysis of 4019 Patients
Source: J Clin Med. 2023 Feb 25;12(5):1844. doi: 10.3390/jcm12051844 (PMC10003238; doi:10.3390/jcm12051844)
Supplement: Supplementary file 1 [file jcm-12-01844-s001.zip]

Archive with 1 entries (1 files):
- jcm-2132447-supplementary.pdf
